# Supplementary material for: Efficacy and Safety of Serratus Anterior Plane Block for Pain Management in Patients with Rib Fractures: A Systematic Review and Meta-Analysis of Randomized Controlled Trials
Source: Medicina (Kaunas). 2026 Jan 29;62(2):281. doi: 10.3390/medicina62020281 (PMC12943399; doi:10.3390/medicina62020281)
Supplement: Supplementary file 1 [file medicina-62-00281-s001.zip]

Archive with 1 entries (1 files):
- medicina-3998402-supplementary.pdf
